# Supplementary material for: Paladin is a phosphoinositide phosphatase regulating endosomal VEGFR2 signalling and angiogenesis
Source: EMBO Rep. 2020 Dec 28;22(2):e50218. doi: 10.15252/embr.202050218 (PMC7857541; doi:10.15252/embr.202050218)
Supplement: Supplementary file 5 — Source Data for Figure 3 [file EMBR-22-e50218-s004.zip]

Archive with 4 entries (3 files):
- 50218_Fig3_source_data/
- 50218_Fig3_source_data/Source_data_Fig_3e_EV3c_part2.eps
- 50218_Fig3_source_data/.DS_Store
- 50218_Fig3_source_data/Source_data_Fig_3a,c_part1.eps
