# Supplementary material for: Paladin is a phosphoinositide phosphatase regulating endosomal VEGFR2 signalling and angiogenesis
Source: EMBO Rep. 2020 Dec 28;22(2):e50218. doi: 10.15252/embr.202050218 (PMC7857541; doi:10.15252/embr.202050218)
Supplement: Supplementary file 8 — Source Data for Expanded View [file EMBR-22-e50218-s007.zip]

Archive with 6 entries (5 files):
- 50218_EV_source_data/
- 50218_EV_source_data/Source_data_Fig_EV5a.eps
- 50218_EV_source_data/Source_data_Fig_EV4e.eps
- 50218_EV_source_data/Source_data_Fig_EV3a,b.eps
- 50218_EV_source_data/Source_data_Fig_EV3d.eps
- 50218_EV_source_data/Source_data_Fig_EV1gh.eps
